# Supplementary material for: GNP2 Encodes a High-Specificity Proline Permease in Candida albicans
Source: mBio. 2022 Jan 25;13(1):e03142-21. doi: 10.1128/mbio.03142-21 (PMC8787483; doi:10.1128/mbio.03142-21)
Supplement: TABLE S1 [file mbio.03142-21-st001.xlsx]

## Sheet: S1A_Putative proline permeases
Systematic name	orf	Gene name	CGD description
C6_00330C	orf19.1193	GNP1	Similar to asparagine and glutamine permease; fluconazole, caspofungin induced; regulated by Nrg1, Mig1, Tup1, Gcn2, Gcn4, and alkaline regulated by Rim101; repressed during chlamydospore formation; rat catheter, flow model biofilm induced
CR_09920W	orf19.7566	GNP2	Predicted amino acid transport domain; transcript upregulated in clinical strains from HIV+ patients with oral candidiasis; alkaline upregulated by Rim101; rat catheter, Spider and flow model biofilm induced
CR_09910W	orf19.7565	GNP3	Putative high-affinity glutamine permease; fungal-specific (no human or murine homolog)
C1_02570C	orf19.2945	PUT4	Putative proline permease; fungal-specific (no human or murine homolog); repressed during the mating process
C5_02790C	orf19.4304	GAP1	Amino acid permease; antigenic in human/mouse; 10-12 transmembrane regions; regulated by nitrogen source; alkaline, GlcNAc, phagocytosis induced; WT virulence in mice; Spider and flow model biofilm induced
C3_05580C	orf19.6993	GAP2	General broad specificity amino acid permease; ketoconazole, flucytosine repressed; Ssy1-dependent histidine induction; regulated by Nrg1, Tup1; colony morphology-related gene regulation by Ssn6; Spider and flow model biofilm induced
C5_01800C	orf19.3195	GAP3	Amino acid permeases; alkaline, flucytosine induced; regulated by Plc1, Gcn2 and Gcn4; fungal-specific; Spider biofilm induced
C1_07120W	orf19.4456	GAP4	High-affinity S-adenosylmethionine permease; required for SAM-induced morphogenesis; hyphal induced; regulated by Hap43, Gcn2 and Gcn4; colony morphology-related gene regulation by Ssnp
C4_05430C	orf19.1799	GAP5	General amino acid permease; fungal-specific (no human or murine homolog)
C5_03500W	orf19.6659	GAP6	Broad-specificity amino acid permease; Plc1, Gcn4 regulated; rat catheter biofilm induced

## Sheet: S1B_BLASTp results
Query - ScGap1
Hit ID	Hit Organism	HSP Number	Hit Description	E-value	Raw Alignment Score	Normalized Alignment Score (bits)	Alignment Length	Identities	Pct Ident	Positives	Pct Pos	Mismatches	Gaps	Query Start	Query End	Hit Start	Hit End
C3_05580C_A	Candida albicans SC5314 Assembly 22	1	GAP2 (orf19.6993) General broad specificity amino acid permease; ketoconazole, flucytosine repressed; Ssy1-dependent histidine induction; regulated by Nrg1, Tup1; colony morphology-related gene regulation by Ssn6; Spider and flow model biofilm induced	0.00e+00	1661	644.0	551	340	61.7	431	78.2	120	9	55	602	44	588
C3_05580C_B	Candida albicans SC5314 Assembly 22	1	(orf19.6993) General broad specificity amino acid permease; ketoconazole, flucytosine repressed; Ssy1-dependent histidine induction; regulated by Nrg1, Tup1; colony morphology-related gene regulation by Ssn6; Spider and flow model biofilm induced	0.00e+00	1653	641.0	551	339	61.5	430	78.0	121	9	55	602	44	588
C5_02790C_B	Candida albicans SC5314 Assembly 22	1	(orf19.4304) Amino acid permease; antigenic in human/mouse; 10-12 transmembrane regions; regulated by nitrogen source; alkaline, GlcNAc, phagocytosis induced; WT virulence in mice; Spider and flow model biofilm induced	6.00e-176	1580	613.0	570	307	53.9	400	70.2	170	15	42	602	19	582
C5_02790C_A	Candida albicans SC5314 Assembly 22	1	GAP1 (orf19.4304) Amino acid permease; antigenic in human/mouse; 10-12 transmembrane regions; regulated by nitrogen source; alkaline, GlcNAc, phagocytosis induced; WT virulence in mice; Spider and flow model biofilm induced	6.00e-176	1580	613.0	570	307	53.9	400	70.2	170	15	42	602	19	582
C5_01800C_B	Candida albicans SC5314 Assembly 22	1	(orf19.3195) Amino acid permeases; alkaline, flucytosine induced; regulated by Plc1, Gcn2 and Gcn4; fungal-specific; Spider biofilm induced	4.00e-171	1539	597.0	593	299	50.4	406	68.5	187	36	35	602	18	599
C5_01800C_A	Candida albicans SC5314 Assembly 22	1	HIP1 (orf19.3195) Amino acid permeases; alkaline, flucytosine induced; regulated by Plc1, Gcn2 and Gcn4; fungal-specific; Spider biofilm induced	6.00e-171	1537	596.0	593	299	50.4	406	68.5	187	36	35	602	18	599
C4_05430C_A	Candida albicans SC5314 Assembly 22	1	GAP5 (orf19.1799) General amino acid permease; fungal-specific (no human or murine homolog)	3.00e-169	1523	591.0	580	304	52.4	417	71.9	163	30	45	602	47	618
C4_05430C_B	Candida albicans SC5314 Assembly 22	1	(orf19.1799) General amino acid permease; fungal-specific (no human or murine homolog)	7.00e-169	1519	589.0	580	303	52.2	418	72.1	162	30	45	602	47	618
C5_03500W_A	Candida albicans SC5314 Assembly 22	1	GAP6 (orf19.6659) Broad-specificity amino acid permease; Plc1, Gcn4 regulated; rat catheter biofilm induced	9.00e-150	1354	526.0	553	281	50.8	385	69.6	168	13	52	602	27	568
C5_03500W_B	Candida albicans SC5314 Assembly 22	1	(orf19.6659) Broad-specificity amino acid permease; Plc1, Gcn4 regulated; rat catheter biofilm induced	9.00e-150	1354	526.0	553	281	50.8	385	69.6	168	13	52	602	27	568
C1_07120W_B	Candida albicans SC5314 Assembly 22	1	(orf19.4456) High-affinity S-adenosylmethionine permease; required for SAM-induced morphogenesis; hyphal induced; regulated by Hap43, Gcn2 and Gcn4; colony morphology-related gene regulation by Ssnp	5.00e-145	1313	510.0	576	274	47.6	384	66.7	192	20	37	601	40	606
C1_07120W_A	Candida albicans SC5314 Assembly 22	1	GAP4 (orf19.4456) High-affinity S-adenosylmethionine permease; required for SAM-induced morphogenesis; hyphal induced; regulated by Hap43, Gcn2 and Gcn4; colony morphology-related gene regulation by Ssnp	6.00e-145	1313	510.0	576	274	47.6	384	66.7	192	20	37	601	40	606
C6_00330C_B	Candida albicans SC5314 Assembly 22	1	(orf19.1193) Similar to asparagine and glutamine permease; fluconazole, caspofungin induced; regulated by Nrg1, Mig1, Tup1, Gcn2, Gcn4, and alkaline regulated by Rim101; repressed during chlamydospore formation; rat catheter, flow model biofilm induced	2.00e-137	1247	484.0	555	243	43.8	363	65.4	192	22	45	596	35	570
C6_00330C_A	Candida albicans SC5314 Assembly 22	1	GNP1 (orf19.1193) Similar to asparagine and glutamine permease; fluconazole, caspofungin induced; regulated by Nrg1, Mig1, Tup1, Gcn2, Gcn4, and alkaline regulated by Rim101; repressed during chlamydospore formation; rat catheter, flow model biofilm induced	2.00e-137	1247	484.0	555	243	43.8	363	65.4	192	22	45	596	35	570
C3_03990C_A	Candida albicans SC5314 Assembly 22	1	AAP1 (orf19.2810) Putative amino acid permease; fungal-specific; possibly essential, disruptants not obtained by UAU1 method; Spider biofilm induced	3.00e-118	1083	421.0	572	249	43.5	363	63.5	209	28	52	602	73	637
C1_13130C_A	Candida albicans SC5314 Assembly 22	1	(orf19.4940) Putative histidine permease; fungal-specific (no human or murine homolog); Hap43p-induced gene	3.00e-118	1082	421.0	514	230	44.7	334	65.0	180	12	90	602	57	559
C1_13130C_B	Candida albicans SC5314 Assembly 22	1	(orf19.4940) Putative histidine permease; fungal-specific (no human or murine homolog); Hap43p-induced gene	4.00e-118	1082	421.0	514	230	44.7	334	65.0	180	12	90	602	57	559
C3_03990C_B	Candida albicans SC5314 Assembly 22	1	(orf19.2810) Putative amino acid permease; fungal-specific; possibly essential, disruptants not obtained by UAU1 method; Spider biofilm induced	1.00e-117	1078	419.0	572	247	43.2	362	63.3	210	28	52	602	73	637
CR_09920W_A	Candida albicans SC5314 Assembly 22	1	(orf19.7566) Predicted amino acid transport domain; transcript upregulated in clinical strains from HIV+ patients with oral candidiasis; alkaline upregulated by Rim101; rat catheter, Spider and flow model biofilm induced	4.00e-114	1047	407.0	552	233	42.2	346	62.7	206	27	50	597	37	565
CR_09920W_B	Candida albicans SC5314 Assembly 22	1	(orf19.7566) Predicted amino acid transport domain; transcript upregulated in clinical strains from HIV+ patients with oral candidiasis; alkaline upregulated by Rim101; rat catheter, Spider and flow model biofilm induced	4.00e-114	1047	407.0	552	233	42.2	346	62.7	206	27	50	597	37	565
CR_09910W_A	Candida albicans SC5314 Assembly 22	1	GNP3 (orf19.7565) Putative high-affinity glutamine permease; fungal-specific (no human or murine homolog)	3.00e-101	936	365.0	579	214	37.0	340	58.7	239	28	23	597	5	559
CR_09910W_B	Candida albicans SC5314 Assembly 22	1	(orf19.7565) Putative high-affinity glutamine permease; fungal-specific (no human or murine homolog)	3.00e-101	936	365.0	579	214	37.0	340	58.7	239	28	23	597	5	559
C1_02530C_B	Candida albicans SC5314 Assembly 22	1	(orf19.2942) Dicarboxylic amino acid permease; mutation confers hypersensitivity to toxic ergosterol analog; induced upon phagocytosis by macrophage; Gcn4-regulated; upregulated by Rim101 at pH 8; rat catheter and Spider biofilm induced	2.00e-94	877	342.0	504	197	39.1	306	60.7	198	25	86	573	54	548
C1_02530C_A	Candida albicans SC5314 Assembly 22	1	DIP5 (orf19.2942) Dicarboxylic amino acid permease; mutation confers hypersensitivity to toxic ergosterol analog; induced upon phagocytosis by macrophage; Gcn4-regulated; upregulated by Rim101 at pH 8; rat catheter and Spider biofilm induced	2.00e-94	877	342.0	504	197	39.1	306	60.7	198	25	86	573	54	548
C6_00960W_B	Candida albicans SC5314 Assembly 22	1	(orf19.97) Basic amino acid permease; complements lysine transport mutation; 10 predicted transmembrane regions, 3 predicted N-glycosylation sites; phagocytosis by macrophages induces transcript; rat catheter, Spider and flow model biofilm induced	3.00e-77	729	285.0	525	182	34.7	286	54.5	239	29	86	598	60	567
C4_04840C_B	Candida albicans SC5314 Assembly 22	1	(orf19.3795) Putative serine transporter; possible role in assimilation of sulfur; F-12/CO2 early biofilm induced	3.00e-77	729	285.0	518	179	34.6	279	53.9	239	24	58	573	7	502
C4_04840C_A	Candida albicans SC5314 Assembly 22	1	AGP3 (orf19.3795) Putative serine transporter; possible role in assimilation of sulfur; F-12/CO2 early biofilm induced	3.00e-77	729	285.0	518	179	34.6	279	53.9	239	24	58	573	7	502
C6_00830C_A	Candida albicans SC5314 Assembly 22	1	CAN3 (orf19.84) Predicted amino acid transmembrane transporter; transcript regulated by white-opaque switch; Hap43-repressed gene	3.00e-77	729	285.0	544	182	33.5	286	52.6	258	27	47	573	12	545
C6_00960W_A	Candida albicans SC5314 Assembly 22	1	CAN1 (orf19.97) Basic amino acid permease; complements lysine transport mutation; 10 predicted transmembrane regions, 3 predicted N-glycosylation sites; phagocytosis by macrophages induces transcript; rat catheter, Spider and flow model biofilm induced	5.00e-77	727	284.0	525	182	34.7	286	54.5	239	29	86	598	60	567
C6_01060C_B	Candida albicans SC5314 Assembly 22	1	(orf19.111) Basic amino acid permease; arginine metabolism; regulated by Nrg1/Tup1; caspofungin, flucytosine induced; colony morphology-related regulation by Ssn6; Hap43-repressed; rat catheter and Spider biofilm induced; promoter bound by Efg1	1.00e-76	724	283.0	556	185	33.3	297	53.4	259	35	56	598	31	564
C6_01060C_A	Candida albicans SC5314 Assembly 22	1	CAN2 (orf19.111) Basic amino acid permease; arginine metabolism; regulated by Nrg1/Tup1; caspofungin, flucytosine induced; colony morphology-related regulation by Ssn6; Hap43-repressed; rat catheter and Spider biofilm induced; promoter bound by Efg1	1.00e-76	724	283.0	556	185	33.3	297	53.4	259	35	56	598	31	564
C1_10800C_A	Candida albicans SC5314 Assembly 22	1	ALP1 (orf19.2337) Cystine transporter; present in pathogenic yeasts (no human or murine homolog); Spider biofilm induced	3.00e-74	703	275.0	511	180	35.2	275	53.8	236	34	68	569	26	511
C1_10800C_B	Candida albicans SC5314 Assembly 22	1	(orf19.2337) Cystine transporter; present in pathogenic yeasts (no human or murine homolog); Spider biofilm induced	3.00e-74	703	275.0	511	180	35.2	275	53.8	236	34	68	569	26	511
C7_00630C_B	Candida albicans SC5314 Assembly 22	1	(orf19.7056) Putative protein of unknown function; transcript is upregulated in clinical isolates from HIV+ patients with oral candidiasis; regulated by Sef1, Sfu1, and Hap43	1.00e-71	680	266.0	464	162	34.9	254	55.0	210	17	97	555	58	509
C7_00630C_A	Candida albicans SC5314 Assembly 22	1	(orf19.7056) Putative protein of unknown function; transcript is upregulated in clinical isolates from HIV+ patients with oral candidiasis; regulated by Sef1, Sfu1, and Hap43	1.00e-71	680	266.0	464	162	34.9	254	55.0	210	17	97	555	58	509
C6_00830C_B	Candida albicans SC5314 Assembly 22	1	(orf19.84) Predicted amino acid transmembrane transporter; transcript regulated by white-opaque switch; Hap43-repressed gene	1.00e-71	680	266.0	544	183	33.6	287	52.8	257	27	47	573	12	545
C1_06000W_B	Candida albicans SC5314 Assembly 22	1	(orf19.2445) Putative dicarboxylic amino acid permease; fungal-specific (no human or murine homolog); induced by alpha pheromone in SpiderM medium	8.00e-69	656	257.0	527	165	31.3	277	52.6	250	30	53	561	2	516
C1_06000W_A	Candida albicans SC5314 Assembly 22	1	(orf19.2445) Putative dicarboxylic amino acid permease; fungal-specific (no human or murine homolog); induced by alpha pheromone in SpiderM medium	8.00e-69	656	257.0	527	165	31.3	277	52.6	250	30	53	561	2	516
C4_01100C_A	Candida albicans SC5314 Assembly 22	1	AGP2 (orf19.4679) Amino acid permease; hyphal repressed; white-opaque switch regulated; induced in core caspofungin response, during cell wall regeneration, by flucytosine; regulated by Sef1, Sfu1, and Hap43; rat catheter and Spider biofilm induced	4.00e-63	608	238.0	544	160	29.4	272	50.0	272	28	66	592	24	556
C4_01100C_B	Candida albicans SC5314 Assembly 22	1	(orf19.4679) Amino acid permease; hyphal repressed; white-opaque switch regulated; induced in core caspofungin response, during cell wall regeneration, by flucytosine; regulated by Sef1, Sfu1, and Hap43; rat catheter and Spider biofilm induced	4.00e-63	608	238.0	544	160	29.4	272	50.0	272	28	66	592	24	556
C2_04060C_B	Candida albicans SC5314 Assembly 22	1	(orf19.814) Amino acid sensor; required for wild-type hyphal growth on solid serum or Lees media, not under all conditions; 12 predicted membrane spanning regions; Hap43-repressed; Spider biofilm induced	8.00e-58	561	220.0	560	156	27.9	271	48.4	289	79	86	573	301	853
C2_04060C_A	Candida albicans SC5314 Assembly 22	1	SSY1 (orf19.814) Amino acid sensor; required for wild-type hyphal growth on solid serum or Lees media, not under all conditions; 12 predicted membrane spanning regions; Hap43-repressed; Spider biofilm induced	8.00e-58	561	220.0	560	156	27.9	271	48.4	289	79	86	573	301	853
C1_02570C_A	Candida albicans SC5314 Assembly 22	1	PUT4 (orf19.2945) Putative proline permease; fungal-specific (no human or murine homolog); repressed during the mating process	9.00e-53	518	204.0	497	141	28.4	262	52.7	235	23	87	570	42	528
C1_02570C_B	Candida albicans SC5314 Assembly 22	1	(orf19.2945) Putative proline permease; fungal-specific (no human or murine homolog); repressed during the mating process	9.00e-53	518	204.0	497	141	28.4	262	52.7	235	23	87	570	42	528
CR_05020W_B	Candida albicans SC5314 Assembly 22	1	(orf19.651) Putative permease; amphotericin B induced; flucytosine repressed; possibly an essential gene, disruptants not obtained by UAU1 method	1.00e-46	464	183.0	425	125	29.6	212	49.9	213	25	87	492	30	448
CR_05020W_A	Candida albicans SC5314 Assembly 22	1	LYP1 (orf19.651) Putative permease; amphotericin B induced; flucytosine repressed; possibly an essential gene, disruptants not obtained by UAU1 method	1.00e-46	464	183.0	425	125	29.6	212	49.9	213	25	87	492	30	448
C2_02790C_B	Candida albicans SC5314 Assembly 22	1	(orf19.5826) Predicted amino acid transmembrane transporter; rat catheter biofilm repressed	4.00e-04	98	42.4	122	36	29.5	55	45.1	67	13	56	167	9	127
C2_02790C_A	Candida albicans SC5314 Assembly 22	1	(orf19.5826) Predicted amino acid transmembrane transporter; rat catheter biofilm repressed	4.00e-04	98	42.4	122	36	29.5	55	45.1	67	13	56	167	9	127
C2_02850W_B	Candida albicans SC5314 Assembly 22	1	(orf19.5820) Putative GABA-specific permease; decreased transcription is observed upon benomyl treatment or in an azole-resistant strain that overexpresses MDR1	2.00e-03	91	39.7	111	32	28.8	47	42.3	64	6	60	167	20	127
C2_02850W_A	Candida albicans SC5314 Assembly 22	1	UGA6 (orf19.5820) Putative GABA-specific permease; decreased transcription is observed upon benomyl treatment or in an azole-resistant strain that overexpresses MDR1	5.00e-03	89	38.9	111	32	28.8	46	41.4	65	6	60	167	20	127
Query - ScPut4
Hit ID	Hit Organism	HSP Number	Hit Description	E-value	Raw Alignment Score	Normalized Alignment Score (bits)	Alignment Length	Identities	Pct Ident	Positives	Pct Pos	Mismatches	Gaps	Query Start	Query End	Hit Start	Hit End
C1_02530C_B	Candida albicans SC5314 Assembly 22	1	(orf19.2942) Dicarboxylic amino acid permease; mutation confers hypersensitivity to toxic ergosterol analog; induced upon phagocytosis by macrophage; Gcn4-regulated; upregulated by Rim101 at pH 8; rat catheter and Spider biofilm induced	5.00e-106	977	380.0	595	229	38.5	338	56.8	257	42	54	623	5	582
C1_02530C_A	Candida albicans SC5314 Assembly 22	1	DIP5 (orf19.2942) Dicarboxylic amino acid permease; mutation confers hypersensitivity to toxic ergosterol analog; induced upon phagocytosis by macrophage; Gcn4-regulated; upregulated by Rim101 at pH 8; rat catheter and Spider biofilm induced	5.00e-106	977	380.0	595	229	38.5	338	56.8	257	42	54	623	5	582
C6_00960W_B	Candida albicans SC5314 Assembly 22	1	(orf19.97) Basic amino acid permease; complements lysine transport mutation; 10 predicted transmembrane regions, 3 predicted N-glycosylation sites; phagocytosis by macrophages induces transcript; rat catheter, Spider and flow model biofilm induced	3.00e-91	850	332.0	583	203	34.8	321	55.1	262	24	46	622	2	566
C6_00960W_A	Candida albicans SC5314 Assembly 22	1	CAN1 (orf19.97) Basic amino acid permease; complements lysine transport mutation; 10 predicted transmembrane regions, 3 predicted N-glycosylation sites; phagocytosis by macrophages induces transcript; rat catheter, Spider and flow model biofilm induced	1.00e-89	836	326.0	546	194	35.5	307	56.2	239	22	82	622	38	566
C1_06000W_A	Candida albicans SC5314 Assembly 22	1	(orf19.2445) Putative dicarboxylic amino acid permease; fungal-specific (no human or murine homolog); induced by alpha pheromone in SpiderM medium	7.00e-87	812	317.0	499	189	37.9	281	56.3	218	19	88	581	25	509
C1_06000W_B	Candida albicans SC5314 Assembly 22	1	(orf19.2445) Putative dicarboxylic amino acid permease; fungal-specific (no human or murine homolog); induced by alpha pheromone in SpiderM medium	7.00e-87	812	317.0	499	189	37.9	281	56.3	218	19	88	581	25	509
C4_05430C_A	Candida albicans SC5314 Assembly 22	1	GAP5 (orf19.1799) General amino acid permease; fungal-specific (no human or murine homolog)	3.00e-85	798	311.0	575	191	33.2	318	55.3	257	31	47	612	49	601
C6_01060C_B	Candida albicans SC5314 Assembly 22	1	(orf19.111) Basic amino acid permease; arginine metabolism; regulated by Nrg1/Tup1; caspofungin, flucytosine induced; colony morphology-related regulation by Ssn6; Hap43-repressed; rat catheter and Spider biofilm induced; promoter bound by Efg1	6.00e-85	795	310.0	556	192	34.5	306	55.0	250	31	66	612	24	557
C6_01060C_A	Candida albicans SC5314 Assembly 22	1	CAN2 (orf19.111) Basic amino acid permease; arginine metabolism; regulated by Nrg1/Tup1; caspofungin, flucytosine induced; colony morphology-related regulation by Ssn6; Hap43-repressed; rat catheter and Spider biofilm induced; promoter bound by Efg1	6.00e-85	795	310.0	556	192	34.5	306	55.0	250	31	66	612	24	557
C4_05430C_B	Candida albicans SC5314 Assembly 22	1	(orf19.1799) General amino acid permease; fungal-specific (no human or murine homolog)	4.00e-84	788	308.0	575	189	32.9	318	55.3	257	31	47	612	49	601
C5_02790C_B	Candida albicans SC5314 Assembly 22	1	(orf19.4304) Amino acid permease; antigenic in human/mouse; 10-12 transmembrane regions; regulated by nitrogen source; alkaline, GlcNAc, phagocytosis induced; WT virulence in mice; Spider and flow model biofilm induced	5.00e-84	787	307.0	587	184	31.3	314	53.5	273	33	34	612	4	565
C5_02790C_A	Candida albicans SC5314 Assembly 22	1	GAP1 (orf19.4304) Amino acid permease; antigenic in human/mouse; 10-12 transmembrane regions; regulated by nitrogen source; alkaline, GlcNAc, phagocytosis induced; WT virulence in mice; Spider and flow model biofilm induced	5.00e-84	787	307.0	587	184	31.3	314	53.5	273	33	34	612	4	565
C5_01800C_B	Candida albicans SC5314 Assembly 22	1	(orf19.3195) Amino acid permeases; alkaline, flucytosine induced; regulated by Plc1, Gcn2 and Gcn4; fungal-specific; Spider biofilm induced	3.00e-83	781	305.0	538	180	33.5	289	53.7	249	30	82	612	68	582
C4_01100C_A	Candida albicans SC5314 Assembly 22	1	AGP2 (orf19.4679) Amino acid permease; hyphal repressed; white-opaque switch regulated; induced in core caspofungin response, during cell wall regeneration, by flucytosine; regulated by Sef1, Sfu1, and Hap43; rat catheter and Spider biofilm induced	3.00e-83	781	305.0	573	191	33.3	300	52.4	273	29	60	627	16	564
C4_01100C_B	Candida albicans SC5314 Assembly 22	1	(orf19.4679) Amino acid permease; hyphal repressed; white-opaque switch regulated; induced in core caspofungin response, during cell wall regeneration, by flucytosine; regulated by Sef1, Sfu1, and Hap43; rat catheter and Spider biofilm induced	3.00e-83	781	305.0	573	191	33.3	300	52.4	273	29	60	627	16	564
C6_00830C_A	Candida albicans SC5314 Assembly 22	1	CAN3 (orf19.84) Predicted amino acid transmembrane transporter; transcript regulated by white-opaque switch; Hap43-repressed gene	1.00e-82	776	303.0	560	183	32.7	295	52.7	265	31	72	622	24	561
C5_01800C_A	Candida albicans SC5314 Assembly 22	1	HIP1 (orf19.3195) Amino acid permeases; alkaline, flucytosine induced; regulated by Plc1, Gcn2 and Gcn4; fungal-specific; Spider biofilm induced	1.00e-82	775	303.0	538	178	33.1	291	54.1	247	30	82	612	68	582
C7_00630C_B	Candida albicans SC5314 Assembly 22	1	(orf19.7056) Putative protein of unknown function; transcript is upregulated in clinical isolates from HIV+ patients with oral candidiasis; regulated by Sef1, Sfu1, and Hap43	3.00e-82	772	301.0	528	190	36.0	295	55.9	233	24	57	581	4	510
C7_00630C_A	Candida albicans SC5314 Assembly 22	1	(orf19.7056) Putative protein of unknown function; transcript is upregulated in clinical isolates from HIV+ patients with oral candidiasis; regulated by Sef1, Sfu1, and Hap43	3.00e-82	772	301.0	528	190	36.0	295	55.9	233	24	57	581	4	510
C1_02570C_A	Candida albicans SC5314 Assembly 22	1	PUT4 (orf19.2945) Putative proline permease; fungal-specific (no human or murine homolog); repressed during the mating process	5.00e-80	753	294.0	551	192	34.8	295	53.5	256	37	58	597	2	526
C1_02570C_B	Candida albicans SC5314 Assembly 22	1	(orf19.2945) Putative proline permease; fungal-specific (no human or murine homolog); repressed during the mating process	5.00e-80	753	294.0	551	192	34.8	295	53.5	256	37	58	597	2	526
C3_05580C_A	Candida albicans SC5314 Assembly 22	1	GAP2 (orf19.6993) General broad specificity amino acid permease; ketoconazole, flucytosine repressed; Ssy1-dependent histidine induction; regulated by Nrg1, Tup1; colony morphology-related gene regulation by Ssn6; Spider and flow model biofilm induced	8.00e-80	751	293.0	595	199	33.4	323	54.3	272	42	34	612	3	571
C3_05580C_B	Candida albicans SC5314 Assembly 22	1	(orf19.6993) General broad specificity amino acid permease; ketoconazole, flucytosine repressed; Ssy1-dependent histidine induction; regulated by Nrg1, Tup1; colony morphology-related gene regulation by Ssn6; Spider and flow model biofilm induced	5.00e-79	744	291.0	595	199	33.4	322	54.1	273	42	34	612	3	571
C6_00830C_B	Candida albicans SC5314 Assembly 22	1	(orf19.84) Predicted amino acid transmembrane transporter; transcript regulated by white-opaque switch; Hap43-repressed gene	1.00e-77	733	286.0	560	184	32.9	297	53.0	263	31	72	622	24	561
C6_00330C_B	Candida albicans SC5314 Assembly 22	1	(orf19.1193) Similar to asparagine and glutamine permease; fluconazole, caspofungin induced; regulated by Nrg1, Mig1, Tup1, Gcn2, Gcn4, and alkaline regulated by Rim101; repressed during chlamydospore formation; rat catheter, flow model biofilm induced	8.00e-73	691	270.0	557	178	32.0	291	52.2	266	35	67	612	26	558
C6_00330C_A	Candida albicans SC5314 Assembly 22	1	GNP1 (orf19.1193) Similar to asparagine and glutamine permease; fluconazole, caspofungin induced; regulated by Nrg1, Mig1, Tup1, Gcn2, Gcn4, and alkaline regulated by Rim101; repressed during chlamydospore formation; rat catheter, flow model biofilm induced	8.00e-73	691	270.0	557	178	32.0	291	52.2	266	35	67	612	26	558
C1_07120W_A	Candida albicans SC5314 Assembly 22	1	GAP4 (orf19.4456) High-affinity S-adenosylmethionine permease; required for SAM-induced morphogenesis; hyphal induced; regulated by Hap43, Gcn2 and Gcn4; colony morphology-related gene regulation by Ssnp	1.00e-72	689	270.0	590	181	30.7	303	51.4	287	32	35	612	21	590
C1_07120W_B	Candida albicans SC5314 Assembly 22	1	(orf19.4456) High-affinity S-adenosylmethionine permease; required for SAM-induced morphogenesis; hyphal induced; regulated by Hap43, Gcn2 and Gcn4; colony morphology-related gene regulation by Ssnp	2.00e-72	688	269.0	590	181	30.7	302	51.2	288	32	35	612	21	590
C1_13130C_B	Candida albicans SC5314 Assembly 22	1	(orf19.4940) Putative histidine permease; fungal-specific (no human or murine homolog); Hap43p-induced gene	2.00e-70	670	262.0	582	180	30.9	298	51.2	284	37	53	624	2	556
C1_13130C_A	Candida albicans SC5314 Assembly 22	1	(orf19.4940) Putative histidine permease; fungal-specific (no human or murine homolog); Hap43p-induced gene	4.00e-70	668	261.0	582	179	30.8	298	51.2	284	37	53	624	2	556
C4_04840C_B	Candida albicans SC5314 Assembly 22	1	(orf19.3795) Putative serine transporter; possible role in assimilation of sulfur; F-12/CO2 early biofilm induced	2.00e-64	618	242.0	529	168	31.8	266	50.3	263	27	77	604	2	504
C4_04840C_A	Candida albicans SC5314 Assembly 22	1	AGP3 (orf19.3795) Putative serine transporter; possible role in assimilation of sulfur; F-12/CO2 early biofilm induced	2.00e-64	618	242.0	529	168	31.8	266	50.3	263	27	77	604	2	504
C5_03500W_A	Candida albicans SC5314 Assembly 22	1	GAP6 (orf19.6659) Broad-specificity amino acid permease; Plc1, Gcn4 regulated; rat catheter biofilm induced	3.00e-62	600	235.0	576	172	29.9	294	51.0	282	35	44	612	4	551
C5_03500W_B	Candida albicans SC5314 Assembly 22	1	(orf19.6659) Broad-specificity amino acid permease; Plc1, Gcn4 regulated; rat catheter biofilm induced	3.00e-62	600	235.0	576	172	29.9	294	51.0	282	35	44	612	4	551
CR_09920W_A	Candida albicans SC5314 Assembly 22	1	(orf19.7566) Predicted amino acid transport domain; transcript upregulated in clinical strains from HIV+ patients with oral candidiasis; alkaline upregulated by Rim101; rat catheter, Spider and flow model biofilm induced	5.00e-60	581	228.0	586	170	29.0	290	49.5	296	56	45	606	2	555
CR_09920W_B	Candida albicans SC5314 Assembly 22	1	(orf19.7566) Predicted amino acid transport domain; transcript upregulated in clinical strains from HIV+ patients with oral candidiasis; alkaline upregulated by Rim101; rat catheter, Spider and flow model biofilm induced	5.00e-60	581	228.0	586	170	29.0	290	49.5	296	56	45	606	2	555
C3_03990C_B	Candida albicans SC5314 Assembly 22	1	(orf19.2810) Putative amino acid permease; fungal-specific; possibly essential, disruptants not obtained by UAU1 method; Spider biofilm induced	8.00e-59	570	224.0	539	168	31.2	274	50.8	265	31	90	613	99	621
C3_03990C_A	Candida albicans SC5314 Assembly 22	1	AAP1 (orf19.2810) Putative amino acid permease; fungal-specific; possibly essential, disruptants not obtained by UAU1 method; Spider biofilm induced	2.00e-58	566	222.0	539	168	31.2	272	50.6	267	31	90	613	99	621
C1_10800C_A	Candida albicans SC5314 Assembly 22	1	ALP1 (orf19.2337) Cystine transporter; present in pathogenic yeasts (no human or murine homolog); Spider biofilm induced	2.00e-57	558	219.0	565	170	30.1	271	48.0	294	43	78	627	7	543
C1_10800C_B	Candida albicans SC5314 Assembly 22	1	(orf19.2337) Cystine transporter; present in pathogenic yeasts (no human or murine homolog); Spider biofilm induced	2.00e-57	558	219.0	565	170	30.1	271	48.0	294	43	78	627	7	543
C2_04060C_B	Candida albicans SC5314 Assembly 22	1	(orf19.814) Amino acid sensor; required for wild-type hyphal growth on solid serum or Lees media, not under all conditions; 12 predicted membrane spanning regions; Hap43-repressed; Spider biofilm induced	1.00e-55	542	213.0	573	152	26.5	269	46.9	304	88	103	603	298	854
C2_04060C_A	Candida albicans SC5314 Assembly 22	1	SSY1 (orf19.814) Amino acid sensor; required for wild-type hyphal growth on solid serum or Lees media, not under all conditions; 12 predicted membrane spanning regions; Hap43-repressed; Spider biofilm induced	1.00e-55	542	213.0	573	152	26.5	269	46.9	304	88	103	603	298	854
CR_09910W_A	Candida albicans SC5314 Assembly 22	1	GNP3 (orf19.7565) Putative high-affinity glutamine permease; fungal-specific (no human or murine homolog)	2.00e-54	532	209.0	578	165	28.5	280	48.4	298	56	57	612	2	545
CR_09910W_B	Candida albicans SC5314 Assembly 22	1	(orf19.7565) Putative high-affinity glutamine permease; fungal-specific (no human or murine homolog)	2.00e-54	532	209.0	578	165	28.5	280	48.4	298	56	57	612	2	545
CR_05020W_B	Candida albicans SC5314 Assembly 22	1	(orf19.651) Putative permease; amphotericin B induced; flucytosine repressed; possibly an essential gene, disruptants not obtained by UAU1 method	1.00e-38	397	157.0	445	131	29.4	217	48.8	228	28	92	520	14	446
CR_05020W_A	Candida albicans SC5314 Assembly 22	1	LYP1 (orf19.651) Putative permease; amphotericin B induced; flucytosine repressed; possibly an essential gene, disruptants not obtained by UAU1 method	1.00e-38	397	157.0	445	131	29.4	217	48.8	228	28	92	520	14	446
CR_02930W_B	Candida albicans SC5314 Assembly 22	1	(orf19.2850) Protein of unknown function; induced by nitric oxide independent of Yhb1p	3.20e+00	65	29.0	71	23	32.4	33	46.5	38	9	13	83	1415	1476
CR_02930W_B	Candida albicans SC5314 Assembly 22	2	(orf19.2850) Protein of unknown function; induced by nitric oxide independent of Yhb1p	3.60e+00	64	29.0	77	23	29.9	37	48.1	40	6	37	107	1227	1303
C2_00740C_B	Candida albicans SC5314 Assembly 22	1	(orf19.2050) Ortholog(s) have sterol esterase activity, role in cellular lipid metabolic process, sterol metabolic process and integral component of membrane, lipid droplet localization	4.40e+00	64	29.0	72	21	29.2	35	48.6	37	4	32	101	468	537
C2_00740C_A	Candida albicans SC5314 Assembly 22	1	(orf19.2050) Ortholog(s) have sterol esterase activity, role in cellular lipid metabolic process, sterol metabolic process and integral component of membrane, lipid droplet localization	6.80e+00	62	28.0	72	21	29.2	35	48.6	37	4	32	101	468	537
Query - ScGnp1
Hit ID	Hit Organism	HSP Number	Hit Description	E-value	Raw Alignment Score	Normalized Alignment Score (bits)	Alignment Length	Identities	Pct Ident	Positives	Pct Pos	Mismatches	Gaps	Query Start	Query End	Hit Start	Hit End
C6_00330C_B	Candida albicans SC5314 Assembly 22	1	(orf19.1193) Similar to asparagine and glutamine permease; fluconazole, caspofungin induced; regulated by Nrg1, Mig1, Tup1, Gcn2, Gcn4, and alkaline regulated by Rim101; repressed during chlamydospore formation; rat catheter, flow model biofilm induced	2.00e-153	1386	538.0	575	269	46.8	379	65.9	196	20	89	661	19	575
C6_00330C_A	Candida albicans SC5314 Assembly 22	1	GNP1 (orf19.1193) Similar to asparagine and glutamine permease; fluconazole, caspofungin induced; regulated by Nrg1, Mig1, Tup1, Gcn2, Gcn4, and alkaline regulated by Rim101; repressed during chlamydospore formation; rat catheter, flow model biofilm induced	2.00e-153	1386	538.0	575	269	46.8	379	65.9	196	20	89	661	19	575
C4_05430C_A	Candida albicans SC5314 Assembly 22	1	GAP5 (orf19.1799) General amino acid permease; fungal-specific (no human or murine homolog)	4.00e-140	1272	494.0	585	262	44.8	381	65.1	204	24	80	663	57	618
C4_05430C_B	Candida albicans SC5314 Assembly 22	1	(orf19.1799) General amino acid permease; fungal-specific (no human or murine homolog)	4.00e-140	1272	494.0	525	251	47.8	358	68.2	167	10	139	663	104	618
C5_02790C_B	Candida albicans SC5314 Assembly 22	1	(orf19.4304) Amino acid permease; antigenic in human/mouse; 10-12 transmembrane regions; regulated by nitrogen source; alkaline, GlcNAc, phagocytosis induced; WT virulence in mice; Spider and flow model biofilm induced	2.00e-138	1258	489.0	568	247	43.5	367	64.6	201	16	97	663	30	582
C5_02790C_A	Candida albicans SC5314 Assembly 22	1	GAP1 (orf19.4304) Amino acid permease; antigenic in human/mouse; 10-12 transmembrane regions; regulated by nitrogen source; alkaline, GlcNAc, phagocytosis induced; WT virulence in mice; Spider and flow model biofilm induced	2.00e-138	1258	489.0	568	247	43.5	367	64.6	201	16	97	663	30	582
CR_09920W_A	Candida albicans SC5314 Assembly 22	1	(orf19.7566) Predicted amino acid transport domain; transcript upregulated in clinical strains from HIV+ patients with oral candidiasis; alkaline upregulated by Rim101; rat catheter, Spider and flow model biofilm induced	6.00e-138	1253	487.0	554	258	46.6	365	65.9	189	16	107	659	28	566
CR_09920W_B	Candida albicans SC5314 Assembly 22	1	(orf19.7566) Predicted amino acid transport domain; transcript upregulated in clinical strains from HIV+ patients with oral candidiasis; alkaline upregulated by Rim101; rat catheter, Spider and flow model biofilm induced	6.00e-138	1253	487.0	554	258	46.6	365	65.9	189	16	107	659	28	566
C5_01800C_B	Candida albicans SC5314 Assembly 22	1	(orf19.3195) Amino acid permeases; alkaline, flucytosine induced; regulated by Plc1, Gcn2 and Gcn4; fungal-specific; Spider biofilm induced	6.00e-137	1244	483.0	596	248	41.6	365	61.4	231	29	89	663	12	599
C5_01800C_A	Candida albicans SC5314 Assembly 22	1	HIP1 (orf19.3195) Amino acid permeases; alkaline, flucytosine induced; regulated by Plc1, Gcn2 and Gcn4; fungal-specific; Spider biofilm induced	9.00e-137	1243	483.0	596	248	41.6	365	61.4	231	29	89	663	12	599
C3_05580C_A	Candida albicans SC5314 Assembly 22	1	GAP2 (orf19.6993) General broad specificity amino acid permease; ketoconazole, flucytosine repressed; Ssy1-dependent histidine induction; regulated by Nrg1, Tup1; colony morphology-related gene regulation by Ssn6; Spider and flow model biofilm induced	3.00e-126	1152	448.0	592	242	40.9	359	60.6	233	24	88	663	5	588
C3_05580C_B	Candida albicans SC5314 Assembly 22	1	(orf19.6993) General broad specificity amino acid permease; ketoconazole, flucytosine repressed; Ssy1-dependent histidine induction; regulated by Nrg1, Tup1; colony morphology-related gene regulation by Ssn6; Spider and flow model biofilm induced	2.00e-125	1145	445.0	592	242	40.9	358	60.5	234	24	88	663	5	588
CR_09910W_A	Candida albicans SC5314 Assembly 22	1	GNP3 (orf19.7565) Putative high-affinity glutamine permease; fungal-specific (no human or murine homolog)	5.00e-121	1107	431.0	533	233	43.7	344	64.5	189	11	128	659	38	560
CR_09910W_B	Candida albicans SC5314 Assembly 22	1	(orf19.7565) Putative high-affinity glutamine permease; fungal-specific (no human or murine homolog)	5.00e-121	1107	431.0	533	233	43.7	344	64.5	189	11	128	659	38	560
C5_03500W_A	Candida albicans SC5314 Assembly 22	1	GAP6 (orf19.6659) Broad-specificity amino acid permease; Plc1, Gcn4 regulated; rat catheter biofilm induced	1.00e-114	1052	409.0	582	230	39.5	358	61.5	224	26	91	663	4	568
C5_03500W_B	Candida albicans SC5314 Assembly 22	1	(orf19.6659) Broad-specificity amino acid permease; Plc1, Gcn4 regulated; rat catheter biofilm induced	1.00e-114	1052	409.0	582	230	39.5	358	61.5	224	26	91	663	4	568
C1_07120W_A	Candida albicans SC5314 Assembly 22	1	GAP4 (orf19.4456) High-affinity S-adenosylmethionine permease; required for SAM-induced morphogenesis; hyphal induced; regulated by Hap43, Gcn2 and Gcn4; colony morphology-related gene regulation by Ssnp	2.00e-112	1033	402.0	612	240	39.2	365	59.6	247	28	67	662	7	606
C1_07120W_B	Candida albicans SC5314 Assembly 22	1	(orf19.4456) High-affinity S-adenosylmethionine permease; required for SAM-induced morphogenesis; hyphal induced; regulated by Hap43, Gcn2 and Gcn4; colony morphology-related gene regulation by Ssnp	3.00e-112	1031	401.0	612	240	39.2	365	59.6	247	28	67	662	7	606
C1_13130C_B	Candida albicans SC5314 Assembly 22	1	(orf19.4940) Putative histidine permease; fungal-specific (no human or murine homolog); Hap43p-induced gene	2.00e-99	922	359.0	571	211	37.0	339	59.4	232	27	105	663	4	559
C1_13130C_A	Candida albicans SC5314 Assembly 22	1	(orf19.4940) Putative histidine permease; fungal-specific (no human or murine homolog); Hap43p-induced gene	2.00e-99	921	359.0	571	211	37.0	339	59.4	232	27	105	663	4	559
C3_03990C_B	Candida albicans SC5314 Assembly 22	1	(orf19.2810) Putative amino acid permease; fungal-specific; possibly essential, disruptants not obtained by UAU1 method; Spider biofilm induced	1.00e-90	845	330.0	605	215	35.5	336	55.5	269	29	72	663	49	637
C3_03990C_A	Candida albicans SC5314 Assembly 22	1	AAP1 (orf19.2810) Putative amino acid permease; fungal-specific; possibly essential, disruptants not obtained by UAU1 method; Spider biofilm induced	1.00e-90	844	329.0	605	216	35.7	335	55.4	270	29	72	663	49	637
C1_02530C_B	Candida albicans SC5314 Assembly 22	1	(orf19.2942) Dicarboxylic amino acid permease; mutation confers hypersensitivity to toxic ergosterol analog; induced upon phagocytosis by macrophage; Gcn4-regulated; upregulated by Rim101 at pH 8; rat catheter and Spider biofilm induced	2.00e-76	723	283.0	555	185	33.3	292	52.6	263	30	96	634	8	548
C1_02530C_A	Candida albicans SC5314 Assembly 22	1	DIP5 (orf19.2942) Dicarboxylic amino acid permease; mutation confers hypersensitivity to toxic ergosterol analog; induced upon phagocytosis by macrophage; Gcn4-regulated; upregulated by Rim101 at pH 8; rat catheter and Spider biofilm induced	2.00e-76	723	283.0	555	185	33.3	292	52.6	263	30	96	634	8	548
C6_01060C_B	Candida albicans SC5314 Assembly 22	1	(orf19.111) Basic amino acid permease; arginine metabolism; regulated by Nrg1/Tup1; caspofungin, flucytosine induced; colony morphology-related regulation by Ssn6; Hap43-repressed; rat catheter and Spider biofilm induced; promoter bound by Efg1	1.00e-68	655	256.0	531	176	33.1	279	52.5	252	34	137	649	49	563
C6_01060C_A	Candida albicans SC5314 Assembly 22	1	CAN2 (orf19.111) Basic amino acid permease; arginine metabolism; regulated by Nrg1/Tup1; caspofungin, flucytosine induced; colony morphology-related regulation by Ssn6; Hap43-repressed; rat catheter and Spider biofilm induced; promoter bound by Efg1	1.00e-68	655	256.0	531	176	33.1	279	52.5	252	34	137	649	49	563
C6_00960W_B	Candida albicans SC5314 Assembly 22	1	(orf19.97) Basic amino acid permease; complements lysine transport mutation; 10 predicted transmembrane regions, 3 predicted N-glycosylation sites; phagocytosis by macrophages induces transcript; rat catheter, Spider and flow model biofilm induced	5.00e-66	633	248.0	567	171	30.2	294	51.9	273	35	88	637	6	554
C6_00830C_A	Candida albicans SC5314 Assembly 22	1	CAN3 (orf19.84) Predicted amino acid transmembrane transporter; transcript regulated by white-opaque switch; Hap43-repressed gene	1.00e-65	629	246.0	529	165	31.2	271	51.2	258	32	126	637	36	549
C1_06000W_B	Candida albicans SC5314 Assembly 22	1	(orf19.2445) Putative dicarboxylic amino acid permease; fungal-specific (no human or murine homolog); induced by alpha pheromone in SpiderM medium	4.00e-65	625	245.0	519	159	30.6	263	50.7	256	28	108	613	5	508
C1_06000W_A	Candida albicans SC5314 Assembly 22	1	(orf19.2445) Putative dicarboxylic amino acid permease; fungal-specific (no human or murine homolog); induced by alpha pheromone in SpiderM medium	4.00e-65	625	245.0	519	159	30.6	263	50.7	256	28	108	613	5	508
C6_00960W_A	Candida albicans SC5314 Assembly 22	1	CAN1 (orf19.97) Basic amino acid permease; complements lysine transport mutation; 10 predicted transmembrane regions, 3 predicted N-glycosylation sites; phagocytosis by macrophages induces transcript; rat catheter, Spider and flow model biofilm induced	2.00e-63	609	239.0	510	160	31.4	271	53.1	239	32	145	637	60	554
C4_04840C_B	Candida albicans SC5314 Assembly 22	1	(orf19.3795) Putative serine transporter; possible role in assimilation of sulfur; F-12/CO2 early biofilm induced	5.00e-63	607	238.0	492	153	31.1	252	51.2	240	17	145	636	30	504
C4_04840C_A	Candida albicans SC5314 Assembly 22	1	AGP3 (orf19.3795) Putative serine transporter; possible role in assimilation of sulfur; F-12/CO2 early biofilm induced	5.00e-63	607	238.0	492	153	31.1	252	51.2	240	17	145	636	30	504
C1_10800C_A	Candida albicans SC5314 Assembly 22	1	ALP1 (orf19.2337) Cystine transporter; present in pathogenic yeasts (no human or murine homolog); Spider biofilm induced	6.00e-63	606	238.0	549	164	29.9	280	51.0	269	34	106	651	9	526
C1_10800C_B	Candida albicans SC5314 Assembly 22	1	(orf19.2337) Cystine transporter; present in pathogenic yeasts (no human or murine homolog); Spider biofilm induced	6.00e-63	606	238.0	549	164	29.9	280	51.0	269	34	106	651	9	526
C7_00630C_B	Candida albicans SC5314 Assembly 22	1	(orf19.7056) Putative protein of unknown function; transcript is upregulated in clinical isolates from HIV+ patients with oral candidiasis; regulated by Sef1, Sfu1, and Hap43	6.00e-62	597	234.0	511	154	30.1	261	51.1	250	24	156	662	58	548
C7_00630C_A	Candida albicans SC5314 Assembly 22	1	(orf19.7056) Putative protein of unknown function; transcript is upregulated in clinical isolates from HIV+ patients with oral candidiasis; regulated by Sef1, Sfu1, and Hap43	6.00e-62	597	234.0	511	154	30.1	261	51.1	250	24	156	662	58	548
C6_00830C_B	Candida albicans SC5314 Assembly 22	1	(orf19.84) Predicted amino acid transmembrane transporter; transcript regulated by white-opaque switch; Hap43-repressed gene	2.00e-60	584	229.0	529	165	31.2	270	51.0	259	32	126	637	36	549
C4_01100C_A	Candida albicans SC5314 Assembly 22	1	AGP2 (orf19.4679) Amino acid permease; hyphal repressed; white-opaque switch regulated; induced in core caspofungin response, during cell wall regeneration, by flucytosine; regulated by Sef1, Sfu1, and Hap43; rat catheter and Spider biofilm induced	3.00e-48	479	189.0	525	136	25.9	244	46.5	281	29	143	653	47	556
C4_01100C_B	Candida albicans SC5314 Assembly 22	1	(orf19.4679) Amino acid permease; hyphal repressed; white-opaque switch regulated; induced in core caspofungin response, during cell wall regeneration, by flucytosine; regulated by Sef1, Sfu1, and Hap43; rat catheter and Spider biofilm induced	3.00e-48	479	189.0	525	136	25.9	244	46.5	281	29	143	653	47	556
C1_02570C_A	Candida albicans SC5314 Assembly 22	1	PUT4 (orf19.2945) Putative proline permease; fungal-specific (no human or murine homolog); repressed during the mating process	5.00e-47	469	185.0	496	141	28.4	244	49.2	252	22	140	622	36	522
C1_02570C_B	Candida albicans SC5314 Assembly 22	1	(orf19.2945) Putative proline permease; fungal-specific (no human or murine homolog); repressed during the mating process	5.00e-47	469	185.0	496	141	28.4	244	49.2	252	22	140	622	36	522
C2_04060C_B	Candida albicans SC5314 Assembly 22	1	(orf19.814) Amino acid sensor; required for wild-type hyphal growth on solid serum or Lees media, not under all conditions; 12 predicted membrane spanning regions; Hap43-repressed; Spider biofilm induced	7.00e-43	433	171.0	562	141	25.1	245	43.6	317	79	145	635	301	854
C2_04060C_A	Candida albicans SC5314 Assembly 22	1	SSY1 (orf19.814) Amino acid sensor; required for wild-type hyphal growth on solid serum or Lees media, not under all conditions; 12 predicted membrane spanning regions; Hap43-repressed; Spider biofilm induced	7.00e-43	433	171.0	562	141	25.1	245	43.6	317	79	145	635	301	854
CR_05020W_B	Candida albicans SC5314 Assembly 22	1	(orf19.651) Putative permease; amphotericin B induced; flucytosine repressed; possibly an essential gene, disruptants not obtained by UAU1 method	6.00e-33	347	138.0	440	111	25.2	208	47.3	232	27	132	551	16	448
CR_05020W_A	Candida albicans SC5314 Assembly 22	1	LYP1 (orf19.651) Putative permease; amphotericin B induced; flucytosine repressed; possibly an essential gene, disruptants not obtained by UAU1 method	6.00e-33	347	138.0	440	111	25.2	208	47.3	232	27	132	551	16	448
C3_05570W_B	Candida albicans SC5314 Assembly 22	1	(orf19.6992) Predicted MFS membrane transporter, member of the drug:proton antiporter (12 spanner) (DHA1) family; Spider biofilm induced	5.90e+00	63	28	238	59	24.8	87	36.6	151	54	437	636	56	277
C3_05570W_A	Candida albicans SC5314 Assembly 22	1	QDR2 (orf19.6992) Predicted MFS membrane transporter, member of the drug:proton antiporter (12 spanner) (DHA1) family; Spider biofilm induced	5.90e+00	63	28	238	59	24.8	87	36.6	151	54	437	636	56	277
CR_03510W_B	Candida albicans SC5314 Assembly 22	1	(orf19.4394) Protein of unknown function; induced by alpha pheromone in SpiderM medium	8.80e+00	61	28	68	19	27.9	33	48.5	35	2	380	447	500	565
CR_03510W_A	Candida albicans SC5314 Assembly 22	1	(orf19.4394) Protein of unknown function; induced by alpha pheromone in SpiderM medium	8.90e+00	61	28	68	19	27.9	33	48.5	35	2	380	447	500	565
Query - ScAgp1
Hit ID	Hit Organism	HSP Number	Hit Description	E-value	Raw Alignment Score	Normalized Alignment Score (bits)	Alignment Length	Identities	Pct Ident	Positives	Pct Pos	Mismatches	Gaps	Query Start	Query End	Hit Start	Hit End
C6_00330C_B	Candida albicans SC5314 Assembly 22	1	(orf19.1193) Similar to asparagine and glutamine permease; fluconazole, caspofungin induced; regulated by Nrg1, Mig1, Tup1, Gcn2, Gcn4, and alkaline regulated by Rim101; repressed during chlamydospore formation; rat catheter, flow model biofilm induced	1.00e-157	1423	552.0	582	272	46.7	384	66.0	198	21	63	631	2	575
C6_00330C_A	Candida albicans SC5314 Assembly 22	1	GNP1 (orf19.1193) Similar to asparagine and glutamine permease; fluconazole, caspofungin induced; regulated by Nrg1, Mig1, Tup1, Gcn2, Gcn4, and alkaline regulated by Rim101; repressed during chlamydospore formation; rat catheter, flow model biofilm induced	1.00e-157	1423	552.0	582	272	46.7	384	66.0	198	21	63	631	2	575
C4_05430C_A	Candida albicans SC5314 Assembly 22	1	GAP5 (orf19.1799) General amino acid permease; fungal-specific (no human or murine homolog)	1.00e-148	1344	522.0	595	278	46.7	397	66.7	198	32	50	633	45	618
C4_05430C_B	Candida albicans SC5314 Assembly 22	1	(orf19.1799) General amino acid permease; fungal-specific (no human or murine homolog)	2.00e-148	1343	521.0	595	278	46.7	397	66.7	198	32	50	633	45	618
C5_02790C_B	Candida albicans SC5314 Assembly 22	1	(orf19.4304) Amino acid permease; antigenic in human/mouse; 10-12 transmembrane regions; regulated by nitrogen source; alkaline, GlcNAc, phagocytosis induced; WT virulence in mice; Spider and flow model biofilm induced	6.00e-148	1339	520.0	598	270	45.2	391	65.4	207	31	37	633	15	582
C5_02790C_A	Candida albicans SC5314 Assembly 22	1	GAP1 (orf19.4304) Amino acid permease; antigenic in human/mouse; 10-12 transmembrane regions; regulated by nitrogen source; alkaline, GlcNAc, phagocytosis induced; WT virulence in mice; Spider and flow model biofilm induced	6.00e-148	1339	520.0	598	270	45.2	391	65.4	207	31	37	633	15	582
C5_01800C_B	Candida albicans SC5314 Assembly 22	1	(orf19.3195) Amino acid permeases; alkaline, flucytosine induced; regulated by Plc1, Gcn2 and Gcn4; fungal-specific; Spider biofilm induced	5.00e-140	1271	494.0	615	258	42.0	382	62.1	233	27	27	633	4	599
C5_01800C_A	Candida albicans SC5314 Assembly 22	1	HIP1 (orf19.3195) Amino acid permeases; alkaline, flucytosine induced; regulated by Plc1, Gcn2 and Gcn4; fungal-specific; Spider biofilm induced	7.00e-140	1269	493.0	613	255	41.6	382	62.3	231	23	27	633	4	599
CR_09920W_A	Candida albicans SC5314 Assembly 22	1	(orf19.7566) Predicted amino acid transport domain; transcript upregulated in clinical strains from HIV+ patients with oral candidiasis; alkaline upregulated by Rim101; rat catheter, Spider and flow model biofilm induced	1.00e-138	1258	489.0	546	257	47.1	367	67.2	179	10	87	629	28	566
CR_09920W_B	Candida albicans SC5314 Assembly 22	1	(orf19.7566) Predicted amino acid transport domain; transcript upregulated in clinical strains from HIV+ patients with oral candidiasis; alkaline upregulated by Rim101; rat catheter, Spider and flow model biofilm induced	1.00e-138	1258	489.0	546	257	47.1	367	67.2	179	10	87	629	28	566
C3_05580C_A	Candida albicans SC5314 Assembly 22	1	GAP2 (orf19.6993) General broad specificity amino acid permease; ketoconazole, flucytosine repressed; Ssy1-dependent histidine induction; regulated by Nrg1, Tup1; colony morphology-related gene regulation by Ssn6; Spider and flow model biofilm induced	3.00e-131	1195	464.0	575	243	42.3	362	63.0	213	11	59	633	25	588
C3_05580C_B	Candida albicans SC5314 Assembly 22	1	(orf19.6993) General broad specificity amino acid permease; ketoconazole, flucytosine repressed; Ssy1-dependent histidine induction; regulated by Nrg1, Tup1; colony morphology-related gene regulation by Ssn6; Spider and flow model biofilm induced	8.00e-131	1191	463.0	575	243	42.3	361	62.8	214	11	59	633	25	588
C1_07120W_A	Candida albicans SC5314 Assembly 22	1	GAP4 (orf19.4456) High-affinity S-adenosylmethionine permease; required for SAM-induced morphogenesis; hyphal induced; regulated by Hap43, Gcn2 and Gcn4; colony morphology-related gene regulation by Ssnp	5.00e-121	1107	431.0	629	243	38.6	373	59.3	256	31	8	631	3	605
C1_07120W_B	Candida albicans SC5314 Assembly 22	1	(orf19.4456) High-affinity S-adenosylmethionine permease; required for SAM-induced morphogenesis; hyphal induced; regulated by Hap43, Gcn2 and Gcn4; colony morphology-related gene regulation by Ssnp	6.00e-121	1106	430.0	629	243	38.6	373	59.3	256	31	8	631	3	605
CR_09910W_A	Candida albicans SC5314 Assembly 22	1	GNP3 (orf19.7565) Putative high-affinity glutamine permease; fungal-specific (no human or murine homolog)	5.00e-120	1098	427.0	558	240	43.0	355	63.6	203	12	75	629	12	560
CR_09910W_B	Candida albicans SC5314 Assembly 22	1	(orf19.7565) Putative high-affinity glutamine permease; fungal-specific (no human or murine homolog)	5.00e-120	1098	427.0	558	240	43.0	355	63.6	203	12	75	629	12	560
C5_03500W_A	Candida albicans SC5314 Assembly 22	1	GAP6 (orf19.6659) Broad-specificity amino acid permease; Plc1, Gcn4 regulated; rat catheter biofilm induced	8.00e-120	1096	426.0	579	241	41.6	361	62.3	218	40	57	633	28	568
C5_03500W_B	Candida albicans SC5314 Assembly 22	1	(orf19.6659) Broad-specificity amino acid permease; Plc1, Gcn4 regulated; rat catheter biofilm induced	8.00e-120	1096	426.0	579	241	41.6	361	62.3	218	40	57	633	28	568
C1_13130C_B	Candida albicans SC5314 Assembly 22	1	(orf19.4940) Putative histidine permease; fungal-specific (no human or murine homolog); Hap43p-induced gene	3.00e-105	971	378.0	520	203	39.0	327	62.9	193	14	114	633	54	559
C1_13130C_A	Candida albicans SC5314 Assembly 22	1	(orf19.4940) Putative histidine permease; fungal-specific (no human or murine homolog); Hap43p-induced gene	3.00e-105	971	378.0	520	203	39.0	327	62.9	193	14	114	633	54	559
C3_03990C_A	Candida albicans SC5314 Assembly 22	1	AAP1 (orf19.2810) Putative amino acid permease; fungal-specific; possibly essential, disruptants not obtained by UAU1 method; Spider biofilm induced	2.00e-96	895	349.0	606	219	36.1	340	56.1	266	40	51	633	49	637
C3_03990C_B	Candida albicans SC5314 Assembly 22	1	(orf19.2810) Putative amino acid permease; fungal-specific; possibly essential, disruptants not obtained by UAU1 method; Spider biofilm induced	2.00e-96	895	349.0	606	218	36.0	341	56.3	265	40	51	633	49	637
C1_02530C_B	Candida albicans SC5314 Assembly 22	1	(orf19.2942) Dicarboxylic amino acid permease; mutation confers hypersensitivity to toxic ergosterol analog; induced upon phagocytosis by macrophage; Gcn4-regulated; upregulated by Rim101 at pH 8; rat catheter and Spider biofilm induced	6.00e-81	761	297.0	554	181	32.7	298	53.8	256	27	66	604	7	548
C1_02530C_A	Candida albicans SC5314 Assembly 22	1	DIP5 (orf19.2942) Dicarboxylic amino acid permease; mutation confers hypersensitivity to toxic ergosterol analog; induced upon phagocytosis by macrophage; Gcn4-regulated; upregulated by Rim101 at pH 8; rat catheter and Spider biofilm induced	6.00e-81	761	297.0	554	181	32.7	298	53.8	256	27	66	604	7	548
C6_01060C_B	Candida albicans SC5314 Assembly 22	1	(orf19.111) Basic amino acid permease; arginine metabolism; regulated by Nrg1/Tup1; caspofungin, flucytosine induced; colony morphology-related regulation by Ssn6; Hap43-repressed; rat catheter and Spider biofilm induced; promoter bound by Efg1	5.00e-72	684	268.0	569	180	31.6	297	52.2	272	43	72	619	17	563
C6_01060C_A	Candida albicans SC5314 Assembly 22	1	CAN2 (orf19.111) Basic amino acid permease; arginine metabolism; regulated by Nrg1/Tup1; caspofungin, flucytosine induced; colony morphology-related regulation by Ssn6; Hap43-repressed; rat catheter and Spider biofilm induced; promoter bound by Efg1	5.00e-72	684	268.0	569	180	31.6	297	52.2	272	43	72	619	17	563
C6_00830C_A	Candida albicans SC5314 Assembly 22	1	CAN3 (orf19.84) Predicted amino acid transmembrane transporter; transcript regulated by white-opaque switch; Hap43-repressed gene	2.00e-71	680	266.0	549	171	31.1	284	51.7	265	41	80	607	21	549
C1_06000W_A	Candida albicans SC5314 Assembly 22	1	(orf19.2445) Putative dicarboxylic amino acid permease; fungal-specific (no human or murine homolog); induced by alpha pheromone in SpiderM medium	4.00e-71	676	265.0	565	167	29.6	289	51.2	276	35	84	632	2	547
C1_06000W_B	Candida albicans SC5314 Assembly 22	1	(orf19.2445) Putative dicarboxylic amino acid permease; fungal-specific (no human or murine homolog); induced by alpha pheromone in SpiderM medium	4.00e-71	676	265.0	565	167	29.6	290	51.3	275	35	84	632	2	547
C6_00960W_B	Candida albicans SC5314 Assembly 22	1	(orf19.97) Basic amino acid permease; complements lysine transport mutation; 10 predicted transmembrane regions, 3 predicted N-glycosylation sites; phagocytosis by macrophages induces transcript; rat catheter, Spider and flow model biofilm induced	1.00e-70	672	263.0	570	174	30.5	298	52.3	272	41	61	607	3	554
C7_00630C_B	Candida albicans SC5314 Assembly 22	1	(orf19.7056) Putative protein of unknown function; transcript is upregulated in clinical isolates from HIV+ patients with oral candidiasis; regulated by Sef1, Sfu1, and Hap43	2.00e-69	662	259.0	571	169	29.6	292	51.1	279	31	67	632	4	548
C7_00630C_A	Candida albicans SC5314 Assembly 22	1	(orf19.7056) Putative protein of unknown function; transcript is upregulated in clinical isolates from HIV+ patients with oral candidiasis; regulated by Sef1, Sfu1, and Hap43	2.00e-69	662	259.0	571	169	29.6	292	51.1	279	31	67	632	4	548
C4_04840C_B	Candida albicans SC5314 Assembly 22	1	(orf19.3795) Putative serine transporter; possible role in assimilation of sulfur; F-12/CO2 early biofilm induced	1.00e-67	647	253.0	519	165	31.8	268	51.8	251	26	90	606	10	504
C4_04840C_A	Candida albicans SC5314 Assembly 22	1	AGP3 (orf19.3795) Putative serine transporter; possible role in assimilation of sulfur; F-12/CO2 early biofilm induced	1.00e-67	647	253.0	519	165	31.8	268	51.8	251	26	90	606	10	504
C6_00960W_A	Candida albicans SC5314 Assembly 22	1	CAN1 (orf19.97) Basic amino acid permease; complements lysine transport mutation; 10 predicted transmembrane regions, 3 predicted N-glycosylation sites; phagocytosis by macrophages induces transcript; rat catheter, Spider and flow model biofilm induced	3.00e-67	642	251.0	530	167	31.5	278	52.5	252	40	100	607	43	554
C6_00830C_B	Candida albicans SC5314 Assembly 22	1	(orf19.84) Predicted amino acid transmembrane transporter; transcript regulated by white-opaque switch; Hap43-repressed gene	2.00e-66	635	249.0	561	172	30.7	286	51.0	275	41	80	619	21	561
C1_10800C_A	Candida albicans SC5314 Assembly 22	1	ALP1 (orf19.2337) Cystine transporter; present in pathogenic yeasts (no human or murine homolog); Spider biofilm induced	1.00e-65	630	247.0	510	158	31.0	267	52.4	243	18	112	620	37	529
C1_10800C_B	Candida albicans SC5314 Assembly 22	1	(orf19.2337) Cystine transporter; present in pathogenic yeasts (no human or murine homolog); Spider biofilm induced	1.00e-65	630	247.0	510	158	31.0	267	52.4	243	18	112	620	37	529
C4_01100C_A	Candida albicans SC5314 Assembly 22	1	AGP2 (orf19.4679) Amino acid permease; hyphal repressed; white-opaque switch regulated; induced in core caspofungin response, during cell wall regeneration, by flucytosine; regulated by Sef1, Sfu1, and Hap43; rat catheter and Spider biofilm induced	6.00e-54	528	207.0	578	150	26.0	269	46.5	309	47	64	623	8	556
C4_01100C_B	Candida albicans SC5314 Assembly 22	1	(orf19.4679) Amino acid permease; hyphal repressed; white-opaque switch regulated; induced in core caspofungin response, during cell wall regeneration, by flucytosine; regulated by Sef1, Sfu1, and Hap43; rat catheter and Spider biofilm induced	6.00e-54	528	207.0	578	150	26.0	269	46.5	309	47	64	623	8	556
C2_04060C_B	Candida albicans SC5314 Assembly 22	1	(orf19.814) Amino acid sensor; required for wild-type hyphal growth on solid serum or Lees media, not under all conditions; 12 predicted membrane spanning regions; Hap43-repressed; Spider biofilm induced	3.00e-50	496	195.0	566	148	26.1	252	44.5	314	88	116	605	301	854
C2_04060C_A	Candida albicans SC5314 Assembly 22	1	SSY1 (orf19.814) Amino acid sensor; required for wild-type hyphal growth on solid serum or Lees media, not under all conditions; 12 predicted membrane spanning regions; Hap43-repressed; Spider biofilm induced	3.00e-50	496	195.0	566	148	26.1	252	44.5	314	88	116	605	301	854
C1_02570C_A	Candida albicans SC5314 Assembly 22	1	PUT4 (orf19.2945) Putative proline permease; fungal-specific (no human or murine homolog); repressed during the mating process	3.00e-43	436	172.0	508	138	27.2	234	46.1	274	22	97	592	25	522
C1_02570C_B	Candida albicans SC5314 Assembly 22	1	(orf19.2945) Putative proline permease; fungal-specific (no human or murine homolog); repressed during the mating process	3.00e-43	436	172.0	508	138	27.2	234	46.1	274	22	97	592	25	522
CR_05020W_B	Candida albicans SC5314 Assembly 22	1	(orf19.651) Putative permease; amphotericin B induced; flucytosine repressed; possibly an essential gene, disruptants not obtained by UAU1 method	4.00e-36	375	149.0	454	130	28.6	214	47.1	240	44	79	508	1	434
CR_05020W_A	Candida albicans SC5314 Assembly 22	1	LYP1 (orf19.651) Putative permease; amphotericin B induced; flucytosine repressed; possibly an essential gene, disruptants not obtained by UAU1 method	4.00e-36	375	149.0	454	130	28.6	214	47.1	240	44	79	508	1	434
C2_01210C_A	Candida albicans SC5314 Assembly 22	1	HNM1 (orf19.2003) Putative choline/ethanolamine transporter; mutation confers hypersensitivity to toxic ergosterol analog; colony morphology-related gene regulation by Ssn6; clade-associated gene expression	7.00e-03	88	38.5	411	84	20.4	156	38.0	255	37	65	456	3	395
C2_01210C_B	Candida albicans SC5314 Assembly 22	1	(orf19.2003) Putative choline/ethanolamine transporter; mutation confers hypersensitivity to toxic ergosterol analog; colony morphology-related gene regulation by Ssn6; clade-associated gene expression	8.00e-03	87	38.1	411	84	20.4	156	38.0	255	37	65	456	3	395
C4_05190C_B	Candida albicans SC5314 Assembly 22	1	(orf19.6858) Protein with mRNA binding activity, involved in regulation of activity of putative metacaspase Mca1p	6.40e+00	62	28.5	49	18	36.7	26	53.1	23	0	379	427	302	350
C4_05190C_A	Candida albicans SC5314 Assembly 22	1	EDC3 (orf19.6858) Protein with mRNA binding activity, involved in regulation of activity of putative metacaspase Mca1p	6.40e+00	62	28.5	49	18	36.7	26	53.1	23	0	379	427	302	350
