# Supplementary material for: GNP2 Encodes a High-Specificity Proline Permease in Candida albicans
Source: mBio. 2022 Jan 25;13(1):e03142-21. doi: 10.1128/mbio.03142-21 (PMC8787483; doi:10.1128/mbio.03142-21)
Supplement: TABLE S2 [file mbio.03142-21-st002.xlsx]

## Sheet: S2A_Toxic amino acid analogs
Amino acid	Analog	Catalogue number
Alanine	DL-1,2,4-Triazolealanine	T9299
Arginine	L-Canavanine	C1625
Asparagine	L-Aspartic acid β-hydroxamate	A6508
Glutamic acid	DL-2-Amino-4-phosphonobutyric acid	A1910
Glutamine	L-Glutamic acid γ-monohydroxamate	G2253
Lysine	L-4-Thialysine	A2636
Methionine	Seleno-L-methionine	S3132
Phenylalanine	4-Fluor-D-phenylalanine	468800
Proline	3,4-Dehydro-L-proline	D4893
Tryptophan	5-Fluor-DL-tryptophan	F0896
Tyrosine	3-Fluor-DL-tyrosine	F4505

## Sheet: S2B_Growth rates_Toxic analogs
	Toxic analog	3,4-Dehydro-L-proline	L-Aspartic acid β-hydroxamate	Seleno-L-methionine	DL-1,2,4-Triazolealanine	DL-2-Amino-4-phosphonobutyric acid	L-4-Thialysine	3-Fluor-DL-tyrosine	5-Fluor-DL-tryptophan	L-Glutamic acid γ-monohydroxamate	L-Canavanine	4-Fluor-D-phenylalanine
	Analogous amino acid	Proline	Asparagine	Methionine	Alanine	Glutamic acid	Lysine	Tyrosine	Tryptophan	Glutamine	Arginine	Phenylalanine
	Strain/Growth ratio	% Inhibition/ % WT Inhibition	% Inhibition/ % WT Inhibition	% Inhibition/ % WT Inhibition	% Inhibition/ % WT Inhibition	% Inhibition/ % WT Inhibition	% Inhibition/ % WT Inhibition	% Inhibition/ % WT Inhibition	% Inhibition/ % WT Inhibition	% Inhibition/ % WT Inhibition	% Inhibition/ % WT Inhibition	% Inhibition/ % WT Inhibition
	SC5314	0	1.69392	2.07414	15.6559	22.3669	25.9791	30.1806	60.4563	66.6635	67.2243	79.1255
	stp2Δ	71.8894	62.2058	102.118	29.0996	96.5786	24.7159	107.202	25.3118	56.7319	23.9022	82.4766
	gnp1Δ	100	23.92	102.118	92.0412	101.068	88.284	99.2053	55.0694	16.9898	103.479	81.8553
	gnp2Δ	0.370028	98.8869	102.118	90.2869	98.8425	98.1546	101.676	116.43	100.286	97.402	105.516
	gnp3Δ	100	101.723	102.118	95.6281	99.7984	98.8388	101.253	97.5954	94.4657	107.302	102.462
	put4Δ	98.3904	100.563	102.118	103.594	86.7384	79.7746	127.853	132.747	92.7852	95.7505	160.841
	gap1Δ	100	101.723	102.118	113.916	87.6795	73.6016	90.1224	79.7115	60.2796	97.7548	98.4412
	gap2Δ	100	101.723	102.118	96.3935	99.6314	85.0362	101.651	80.8297	87.4844	104.014	109.451
	gap3Δ	100	99.4462	102.118	107.701	99.901	91.8654	99.757	53.352	67.1428	126.947	95.1995
	gap4Δ	100	100.003	97.3713	109.564	100.189	94.3536	109.117	61.0037	92.1461	113.219	101.441
	gap5Δ	100	101.723	102.118	99.8696	92.5806	90.1393	102.816	58.5705	92.362	116.892	66.6
	gap6Δ	100	100.195	102.118	102.47	89.1085	81.8116	101.775	90.3979	92.1746	105.114	99.5235
	gnp1Δ/gnp2Δ	-6.39313	18.343	102.118	82.7218	93.6584	73.4525	100.587	64.114	1.14493	116.423	89.8681
	gnp1Δ/gnp3Δ	100	11.5841	102.118	75.2274	92.4688	79.0279	97.3075	71.9693	-4.2529	91.7043	80.0987
	gnp2Δ/gnp3Δ	-2.29148	99.328	102.118	84.5039	101.833	92.6114	100.351	134.323	87.8743	122.489	87.9508
	gnp1Δ/gnp2Δ/gnp3Δ	-6.46018	22.2785	102.118	89.2887	103.55	76.814	103.694	70.293	13.5385	134.381	102.254
	gap1Δ/gap2Δ/gap6Δ	100	98.536	102.118	113.362	87.5298	52.4327	82.6165	55.4275	61.5526	78.4554	93.8963

## Sheet: S2C_Growth rates_N sources
	N source	AmSu	Gln	Asn	Arg	Glu	Asp	GABA	Ser	Ala	Val	Pro	Met	Gly	Leu	Ile	His	Phe	Trp	Thr	Tyr	Lys	Cys
	Strain/Growth ratio	%AmSu / %WT	%AmSu / %WT	%AmSu / %WT	%AmSu / %WT	%AmSu / %WT	%AmSu / %WT	%AmSu / %WT	%AmSu / %WT	%AmSu / %WT	%AmSu / %WT	%AmSu / %WT	%AmSu / %WT	%AmSu / %WT	%AmSu / %WT	%AmSu / %WT	%AmSu / %WT	%AmSu / %WT	%AmSu / %WT	%AmSu / %WT	%AmSu / %WT	%AmSu / %WT	%AmSu / %WT
	SC5314	100	109.238	108.072	106.009	105.561	102.332	75.8206	68.9238	67.8475	67.5874	59.8924	50.5381	49.5067	40.4933	34.7354	21.0224	21.0045	15.3453	10.9776	10.3049	6.55426	3.65919
	stp2Δ	102.691	94.6634	76.6805	84.687	77.689	84.4259	104.554	71.2427	78.1097	57.1789	107.038	34.3744	78.7862	52.6689	52.0269	70.0939	43.5098	83.4015	124.592	50.6179	100.055	150.515
	gnp1Δ	103.139	102.791	87.5519	100.169	97.6211	103.506	100.757	103.461	109.213	102.999	107.637	91.535	97.0833	107.065	100.207	90.657	107.131	99.4155	68.6193	101.393	259.989	129.191
	gnp2Δ	94.7085	104.023	95.9336	97.2927	110.96	101.052	95.6352	106.766	113.774	92.6486	30.2785	93.8598	103.822	88.0399	96.85	96.1177	101.836	118.118	108.088	91.3838	116.119	129.289
	gnp3Δ	101.704	97.0443	92.9461	93.9932	98.3008	102.103	102.614	109.577	107.191	107.351	105.121	103.531	107.482	104.762	113.194	99.0614	126.046	137.639	104.085	114.012	204.844	124.118
	gnp1Δ/gnp2Δ	92.287	98.2759	80.1494	88.3249	95.1572	101.227	88.467	98.0351	97.1976	93.1661	26.3103	78.1544	86.1775	90.0332	93.0545	87.1587	89.9658	91.1163	92.9739	94.517	187.055	156.495
	gnp1Δ/gnp3Δ	104.484	108.539	93.7759	100.931	103.059	105.784	98.2848	110.852	114.144	101.725	114.346	92.4046	96.3949	110.698	108.391	90.6997	122.075	103.273	77.0425	113.925	289.135	171.961
	gnp2Δ/gnp3Δ	99.8206	99.6716	93.361	92.4704	103.993	105.434	100.591	107.82	118.189	100.65	35.7892	101.579	107.717	104.031	107.075	107.765	122.118	122.794	115.278	100.609	194.034	122.132
	gnp1Δ/gnp2Δ/gnp3Δ	101.704	111.412	85.8921	99.4924	108.326	104.733	94.2512	103.669	109.491	94.9177	29.0057	86.0515	91.8659	97.0986	90.7049	94.8805	97.9078	93.2788	90.5229	104.003	201.286	173.529
	put4Δ	100.897	101.067	92.2822	89.7631	98.4707	101.402	112.302	115.875	113.681	110.908	120.276	98.2786	91.9565	99.6678	123.728	102.645	102.989	97.896	112.582	90.4265	231.938	97.0343
