# Supplementary material for: GNP2 Encodes a High-Specificity Proline Permease in Candida albicans
Source: mBio. 2022 Jan 25;13(1):e03142-21. doi: 10.1128/mbio.03142-21 (PMC8787483; doi:10.1128/mbio.03142-21)
Supplement: TABLE S3 [file mbio.03142-21-st003.xlsx]

## Sheet: S3A_Strains used in the study
Strain	Genotype	Source
SC5314	-	-
stp2∆	stp2Δ::FRT/stp2Δ::FRT	Vylkova et al., 2011
gnp1∆	gnp1Δ::FRT/gnp1Δ::FRT	This study
gnp2∆	gnp2Δ::FRT/gnp2Δ::FRT	This study
gnp3∆	gnp3Δ::FRT/gnp3Δ::FRT	This study
put4∆	put4Δ::FRT/put4Δ::FRT	This study
gap1∆	leu2Δ/leu2Δ his1Δ/his1Δ URA3/ura3Δ::imm434 IRO1/iro1Δ::imm434 gap1::CdHIS1/gap1::CmLEU2	Kraidlova et al., 2016
gap2∆	gap2Δ::FRT/gap2Δ::FRT	This study
gap3∆	leu2Δ/leu2Δ his1Δ/his1Δ URA3/ura3Δ::imm434 IRO1/iro1Δ::imm434 gap3::CdHIS1/gap3::CmLEU2	Kraidlova et al., 2016
gap4∆	leu2Δ/leu2Δ his1Δ/his1Δ URA3/ura3Δ::imm434 IRO1/iro1Δ::imm434 gap4::CdHIS1/gap4::CmLEU2	Kraidlova et al., 2016
gap5∆	leu2Δ/leu2Δ his1Δ/his1Δ URA3/ura3Δ::imm434 IRO1/iro1Δ::imm434 gap5::CdHIS1/gap5::CmLEU2	Kraidlova et al., 2016
gap6∆	leu2Δ/leu2Δ his1Δ/his1Δ URA3/ura3Δ::imm434 IRO1/iro1Δ::imm434 gap6::CdHIS1/gap6::CmLEU2	Kraidlova et al., 2016
gnp1∆/gnp2∆	gnp1Δ::FRT/gnp1Δ::FRT gnp2Δ::FRT/gnp2Δ::FRT	This study
gnp1∆/gnp3∆	gnp1Δ::FRT/gnp1Δ::FRT gnp3Δ::FRT/gnp3Δ::FRT	This study
gnp2∆/gnp3∆	gnp2Δ::FRT/gnp2Δ::FRT gnp3Δ::FRT/gnp3Δ::FRT	This study
gnp1∆/gnp2∆/gnp3∆	gnp1Δ::FRT/gnp1Δ::FRT gnp2Δ::FRT/gnp2Δ::FRT gnp3Δ::FRT/gnp3Δ::FRT	This study
gap1∆/gap2∆/gap6∆	leu2Δ/leu2Δ his1Δ/his1Δ URA3/ura3Δ::imm434 IRO1/iro1Δ::imm434 gap1::CdHIS1/gap1::CmLEU2 gap2::FRT/gap2::FRT gap6::FRT/gap6::FRT	Kraidlova et al., 2016
GNP2rev	gnp2Δ::frtΔ::GNP2-SAT1/gnp2Δ::frtΔ::GNP2-SAT1	This study
STP2tOE	stp2::FRT/stp2::FRT ADH1/adh1::STP2t-SAT1	This study
PUT3-GAD A	ADH1/adh1::PUT3-GAD-SAT1	Schillig et al., 2013

## Sheet: S3B_Oligos used in the study
Oligo	Sequence 5'-3'	Application	Source
GNP1_R1	GGTATCTGTCTTTCTCATGT	qRT-PCR	This study
GNP1_R2	CAACAATCTCCATTTACGAG	qRT-PCR	This study
GNP2_R1	GCTTTGAAATACAGAGGTATC	qRT-PCR	This study
GNP2_R2	GGATCGCAAATCATTCTATG	qRT-PCR	This study
GNP3_R1	TTGTTATGTGTTGGTTGTTC	qRT-PCR	This study
GNP3_R2	AGAGTTTGTGACCAATGTAA	qRT-PCR	This study
PUT4_R1	GAAAAGCATATGTGGTTCAA	qRT-PCR	This study
PUT4_R2	TGTAGTAATATCAGCTTCCAT	qRT-PCR	This study
MED15_R1	ATCGCCAAGACTATCTAATG	qRT-PCR	This study
MED15_R2	TATCAAAATCTAACCCGTCA	qRT-PCR	This study
PUT1_R1	CCCATGTCAATTATTAAAGCTC	qRT-PCR	Silao et al., 2019
PUT1_R2	GGTTTCAATTGATTTGGCAG	qRT-PCR	Silao et al., 2019
PUT2_R1	GGAACCGTGCTGAATATAGACC	qRT-PCR	Silao et al., 2019
PUT2_R2	GCTGGCAAACCGGCTTCTTCC	qRT-PCR	Silao et al., 2019

## Sheet: S3C_Gradient for UHPLC_HRMS
	time [min]	solvent B [%]
	0	0
	0.2	0
	8.0	100
	11.0	100
	11.1	0
	12.0	0
